# Supplementary material for: Long-Term Effects of Mobile-Based Metamemory Cognitive Training in Older Adults With Mild Cognitive Impairment: 15-Month Prospective Single-Arm Longitudinal Study
Source: JMIR Aging. 2026 Jan 2;9:e81648. doi: 10.2196/81648 (PMC12811742; doi:10.2196/81648)
Supplement: Multimedia Appendix 1 [file aging_v9i1e81648_app1.xlsx]

## Sheet: Supplementary 1
Supplementary Material 1. Description of the cognitive exercises included in Cogthera
Function	Exercise example
Attention: Attention training is provided to focus on and concentrate on information that needs to be remembered, in order to imprint the information.	Show various words, but clap only when the target word appears on the screen. Memorize only target category words among the words on the screen. Act as the owner of a store and remember what the customer ordered. Repeat target words under specific conditions to reinforce memory. Speak the words repeatedly to enhance memorization. Exchange words that fit a given category with the agent in an alter…
Imagination: By stimulating the imagination, vividly recalling the word you want to memorize and visualizing related imagery can enhance memory consolidation and retrieval.	Look at the target words and speak what comes to mind freely. Listen to the explanation and remember the shape of the object. Try to memorize the words by throwing things into the sea.
Association: By linking new words to existing semantic memory, new information is integrated with old information. Through the process of association, new information can be efficiently stored in long-term memory.	Listen to strange stories and remember the words. Create and present a scene or picture using two words Memorize words by making up a story.
